# Supplementary material for: Genome Characterisation of an Isoprene-Degrading Alcaligenes sp. Isolated from a Tropical Restored Forest
Source: Biology (Basel). 2022 Mar 28;11(4):519. doi: 10.3390/biology11040519 (PMC9030188; doi:10.3390/biology11040519)
Supplement: Supplementary file 1 [file biology-11-00519-s001.zip]

Archive with 1 entries (1 files):
- biology-1623876-supplementary.pdf
